# Supplementary material for: Cancer Drug Resistance: Targeting Proliferation or Programmed Cell Death
Source: Cells. 2024 Feb 23;13(5):388. doi: 10.3390/cells13050388 (PMC10930385; doi:10.3390/cells13050388)
Supplement: Supplementary file 1 [file cells-13-00388-s001.zip]

Archive with 1 entries (1 files):
- cells-2843016-supplementary.pdf
